# Supplementary material for: The Retroacetabular Angle Determines the Safe Angle for Screw Placement in Posterior Acetabular Fracture Fixation
Source: ISRN Orthop. 2013 May 28;2013:432675. doi: 10.1155/2013/432675 (PMC4045356; doi:10.1155/2013/432675)
Supplement: Supplementary file 1 — Computer software (Excel, Microsoft Office, version 2003,Microsoft, USA) spread sheet that can be used to calculate the allowance angles corresponding to variable retroacetabular angles and tangents for every one mm of medialization distance of screw site. It can be used by any surgeon pre or intraoperatively to determine proper angles for screw trajectory in the posterior acetabular wall. [file 432675.f1.xlsx]

## Sheet: Sheet1
Retroacetabular Tangent	Retroacetabular angle	40
35	0.698132
Medialization distance	Allowance angle; α
0.01	0.0105249
1.01	1.08667
2.01	2.21127
3.01	3.38672
4.01	4.61551
5.01	5.90014
6.01	7.24311
7.01	8.64692
8.01	10.114
9.01	11.6466
10.01	13.247
11.01	14.917
12.01	16.6584
13.01	18.4722
14.01	20.3593
15.01	22.3198
16.01	24.3534
17.01	26.4586
18.01	28.6334
19.01	30.8748
20.01	33.1787
21.01	35.5399
22.01	37.9524
23.01	40.409
24.01	42.9017
